# Supplementary material for: The Role of Sirtuin-1 Isoforms in Regulating Mitochondrial Function
Source: Curr Issues Mol Biol. 2024 Aug 14;46(8):8835–51. doi: 10.3390/cimb46080522 (PMC11352618; doi:10.3390/cimb46080522)
Supplement: Supplementary file 1 [file cimb-46-00522-s001.zip]

Archive with 1 entries (1 files):
- cimb-3144544-supplementary.pdf
